# Supplementary material for: Artificial Intelligence Methods in Cephalometric Image Analysis—A Systematic Narrative Review
Source: J Clin Med. 2026 Mar 3;15(5):1920. doi: 10.3390/jcm15051920 (PMC12986449; doi:10.3390/jcm15051920)
Supplement: Supplementary file 1 [file jcm-15-01920-s001.zip]

Archive with 1 entries (1 files):
- jcm-4062818-supplementary.pdf
